# Supplementary material for: Nutritional Supply vs. Flavor Quality: Characterizing the Physicochemical Properties and Amino Acid Profiles of Tomatoes from Beijing and Shandong
Source: Foods. 2026 May 20;15(10):1816. doi: 10.3390/foods15101816 (PMC13205225; doi:10.3390/foods15101816)
Supplement: Supplementary file 1 [file foods-15-01816-s001.zip]

Archive with 1 entries (1 files):
- foods-4247125-supplementary.pdf
